# Supplementary material for: High Variability in Human Sperm Membrane Potential over Time Can Limit Its Reliability as a Predictor in ART Outcomes
Source: Biology (Basel). 2025 Jul 12;14(7):851. doi: 10.3390/biology14070851 (PMC12292846; doi:10.3390/biology14070851)
Supplement: Supplementary file 1 [file biology-14-00851-s001.zip]

Archive with 3 entries (3 files):
- SuppFigure S1.tiff
- SuppFigure S2.TIFF
- Supplementary_Table S1.xlsx
