# Supplementary material for: High Variability in Human Sperm Membrane Potential over Time Can Limit Its Reliability as a Predictor in ART Outcomes
Source: Biology (Basel). 2025 Jul 12;14(7):851. doi: 10.3390/biology14070851 (PMC12292846; doi:10.3390/biology14070851)
Supplement: Supplementary file 1 [file biology-14-00851-s001.zip › Supplementary_Table S1.xlsx]

## Sheet: Sheet1
Donor ID	Semen volume - Week 1	Semen volume - Week 3	Semen volume - Week 5	Semen sperm concentration - Week 1	Semen sperm concentration - Week 3	Semen sperm concentration - Week 5	Total sperm number - Week 1	Total sperm number - Week 3	Total sperm number - Week 5	EmNC - Week 1	EmNC - Week 3	EmNC - Week 5	EmCAP5 - Week 1	EmCAP5 - Week 3	EmCAP5 - Week 5	CV - NC	CV - CAP5
1	3.5	3	2	150	120	101	525	360	202	-62.5	-61.1	-62.9	-55.7	-56.5	-62.8	1.52	6.667
2	1.1	1	1.5	200	298	187	220	298	280.5	-37.8	-38.9	-58.1	-64.9	-64.7	-67	25.41	1.944
3	2.5	2.3	2.5	30	66	87	75	151.8	217.5	-40.1	-45.5	-31.3	-53.3	-43.3	-61.7	18.39	17.46
4	3.5	4.8	2.8	30	18	63	105	86.4	176.4	-42.3	-53.3	-47.9	-60.8	-60.8	-61.6	11.5	0.7564
5	2.5	3.5	4.5	140	110	52	350	385	234	-52.1	-44.9	-38.5	-64	-45.5	-33.2	15.06	32.59
6	2	1.2	2.8	33	48	59	66	57.6	165.2	-47.9	-41.6	-33.6	-58	-51.1	-51.4	17.47	7.29
7	4.5	3.8	3.2	99	179	21	445.5	680.2	67.2	-45.9	-41.1	-41.8	-57.2	-50.2	-36.3	6.039	22.21
8	3.5	4.8	4	59	15	83	206.5	72	332	-52.9	-53.5	-43.2	-56.2	-32.9	-25.2	11.59	42.36
9	2	1	1.3	168	19	5.5	336	19	7.15	-44.6	-44.6	-40.4	-53.4	-52	-44.3	5.613	9.82
10	1.5	2.5	2.2	71	100	32	106.5	250	70.4	-53.5	-27.5	-36.6	-53.9	-49.9	-37.5	33.66	18.16
11	1.25	2.2	2.5	158	107	295	197.5	235.4	737.5	-29.74	-39.53	-26.06	-67.02	-67.09	-85.48	21.91	14.53
12	1.7	2.3	2.3	143.6	148	227	244.12	340.4	522.1	-49.17	-19.22	-46.31	-76.65	-35.65	-48.45	43.23	39.15
13	2.75	1.9	1.8	47.6	69.5	62.5	130.9	132.05	112.5	-63.97	-37.61	-49.2	-86.12	-33.52	-47.17	26.29	49.09
14	2.5	2.3	3	195	155	248	487.5	356.5	744	-53.42	-37.1	-33.94	-79.67	-86.67	-43	25.2	33.61
15	3.5	1.8	2.2	124	163	214	434	293.4	470.8	-44.25	-39.4	-28.73	-79.98	-57.73	-44.72	21.2	29.32
16	2.2	2.5	2	65.5	124	82	144.1	310	164	-44.98	-45.24	-42.93	-79.57	-68.64	-83.67	2.851	10.05
17	4	6	6	92	188	153	368	1128	918	-58.5	-50.24	-56.95	-80.57	-84.79	-78.16	7.949	4.134
18	2	2	1.8	59	100	100	118	200	180	-48.25	-55.75	-46.42	-82.14	-88.04	-75.37	9.86	7.746
